# Supplementary material for: New Carboxamides and a New Polyketide from the Sponge-Derived Fungus Arthrinium sp. SCSIO 41421
Source: Mar Drugs. 2022 Jul 25;20(8):475. doi: 10.3390/md20080475 (PMC9394276; doi:10.3390/md20080475)
Supplement: Supplementary file 1 [file marinedrugs-20-00475-s001.zip]

Archive with 1 entries (1 files):
- marinedrugs-1842110-supplementary.pdf
